# Supplementary material for: Toxic Effects of Carbaryl Exposure on Juvenile Asian Seabass (Lates calcarifer)
Source: J Xenobiot. 2024 Jul 10;14(3):923–38. doi: 10.3390/jox14030051 (PMC11270272; doi:10.3390/jox14030051)
Supplement: Supplementary file 1 [file jox-14-00051-s001.zip]

Archive with 1 entries (1 files):
- jox-3038893-supplementary.pdf
